# Supplementary material for: Reclassification of VUS Using ACMG/AMP Criteria Adapted for Sarcomeric Genes Related to Hypertrophic Cardiomyopathy: Resolution Rate and Considerations
Source: Hum Mutat. 2025 Nov 29;2025:6500093. doi: 10.1155/humu/6500093 (PMC12681420; doi:10.1155/humu/6500093)
Supplement: Supporting Information — Additional supporting information can be found online in the Supporting Information section. Table S1: The main features of VUS considered in this study, based on the most recent data collected. [file 6500093.f1.xlsx]

## Sheet: Supp Table 1_paper_ordered
Gene (transcript)	HGVS Nucleotide	HGVS Protein	chr position ref alt zigosity (GRCh37)	Referral lab	N. of index cases	First report (as VUS) date	Consequence	Inside functional domain	Other P/LP variants at the same location	MAF (lower-upper95%CI; subpopulation with the highest frequency)	Grpmax Filtering AF	SpliceAI score (description)	REVEL score	Functional assays	Case-control studies (OR (lower95%CI))	Relevant personal and/or family history and/or literature information	Applicable ACMG/AMP criteria standard - original	Point ACMG/AMP criteria standard - original	Applicable ACMG/AMP criteria standard - new data	Point ACMG/AMP criteria standard - new data	Applicable ACMG/AMP criteria specified for HCM (SA)	Applicable ACMG/AMP criteria specified for HCM (M)	Concordance - 1st consultation	Applicable ACMG/AMP criteria specified for HCM (FINAL) - 2nd consultation	Total points	Final classification	Method used for classification	Classification date	Reclassification time (months)	Clinical significance (ClinVar)	Last review date (ClinVar)	Review status (ClinVar, number of gold stars)	Clinical Significance (CardioClassifier)	Evidence (CardioClassifier)
NM_005159.5(ACTC1)	c.92C>T	p.(Ala31Val)	chr15 35086918 G A het	SA	1	2022-01-12	Missense	no	-	-	-	0	0.723	-	-	Co-segregation (4)	PM2_supporting; PP3	2	PP1; PM2_supporting; PP3	3	PP1_Supporting; PM2_Supporting; PP3	PM2_Supporting; PP3	no	PP1_Supporting; PM2_Supporting; PP3	3	VUS	Combination rules	2024-08-14	-	Uncertain significance	Sep 6, 2023	1	Uncertain significance	PM2, PP2
NM_005159.5(ACTC1)	c.855G>C	p.(Met285Ile)	chr15 35083450 C G het	SA	1	2018-12-05	Missense	no	-	-	-	0.02	0.859	-	-	-	PM2_supporting; PP3	2	PM2_supporting; PP3	2	PM2_Supporting; PP3	PM2_Supporting; PP3	yes	PM2_Supporting; PP3	2	VUS	Combination rules	2024-08-14	-	-	-	-	Uncertain significance	PM2, PP2
NM_005159.5(ACTC1)	c.886T>C	p.(Tyr296His)	chr15 35083419 A G het	SA	1	2024-01-29	Missense	no	-	0.0000008474 (0.0000001496-0.0000048007; European non-Finnish)	-	0.01	0.908	-	-	PMID:27561770 (4)	PP3; PP1	2	PP3; PP1	2	PM2_Supporting; PP3; PP1_Supporting	PM2_Supporting; PP3; PP1_Supporting	yes	PM2_Supporting; PP3; PP1_Supporting	3	VUS	Combination rules	2024-08-14	-	Uncertain significance	Jan 17, 2024	2	Uncertain significance	PM2, PP3, PP2
NM_000256.3(MYBPC3)	c.67G>A	p.(Ala23Thr)	chr11 47373015 C T het	SA	1	2018-11-28	Missense	no	-	0.0002328 (0.0001523-0.0003559; South Asian)	0.0001552	0.01	0.047	-	-	-	BP4	-1	BP4	-1	BP4	BP4; BS1	no	BP4	-1	VUS	Combination rules	2024-11-02	-	Uncertain significance	Jun 26, 2023	2	Uncertain significance	PM2, PP2
NM_000256.3(MYBPC3)	c.83T>A	p.(Val28Glu)	chr11 47372999 A T het	SA	1	2018-11-28	Missense	no	-	-	-	0.02	0.15	-	-	-	PM2_supporting; BP4	0	PM2_supporting; BP4	0	PM2_Supporting; BP4	PM2_Supporting; BP4	yes	PM2_Supporting; BP4	0	VUS	Combination rules	2024-11-02	-	-	-	-	Uncertain significance	PM2, PP3, PP2
NM_000256.3(MYBPC3)	c.532G>A	p.(Val178Met)	chr11 47371447 C T het	M	1	2019	Missense	no	-	0.00006716 (0.00002284-0.00019746; East Asian)	1.781e-05	0	0.716	-	2.46	-	PP3	1	PP3	1	PP3	PP3	yes	PP3	1	VUS	Combination rules	2025-01-10	-	Uncertain significance	Nov 25, 2023	1	Uncertain significance	PM2, PP2
NM_000256.3(MYBPC3)	c.565G>A	p.(Val189Ile)	chr11 47371414 C T het	SA	1	2017-11-11	Missense	no	-	0.01304 (0.01048-0.01623; Middle Eastern)	0.01073	0	0.157	-	-	-	BP4	-1	BP4	-1	BA1; BP4	BA1; BP4	yes	BA1; BP4	-9	Benign	Combination rules	2024-11-26	84.5	Benign/Likely benign	Jul 1, 2024	2	-	-
NM_000256.3(MYBPC3)	c.636C>G	p.(Ser212Arg)	chr11 47371343 G C het	SA	1	2019-04-18	Missense	no	-	0.000000848(0.000000150-0.000004802; European non-Finnish)	-	0.98 (Donor Gain)	0.525	PMID: 28679633	1.78	-	PS3_Supporting; PP3	2	PS3_Supporting; PP3	2	PS3_Supporting; PM2_Supporting; PP3	PS3_Supporting; PM2_Supporting; PP3	yes	PS3_Supporting; PM2_Supporting; PP3	3	VUS	Combination rules	2024-11-02	-	Conflicting classifications of pathogenicity: Pathogenic(1); Uncertain significance(4)	Jan 21, 2024	1	Uncertain significance	PM2, PP2
NM_000256.3(MYBPC3)	c.659A>G	p.(Tyr220Cys)	chr11 47370088 T C het	SA	1	2022-12-07	Missense	no	-	0.0001787 (0.000090550-0.000352599; East Asian)	8.854e-05	0	0.621	PMID: 34097875, 28679633	-	-	BS3_supporting	-1	BS3_supporting	-1	BS3_Supporting	BS3_Supporting	yes	BS3_Supporting	-1	VUS	Combination rules	2024-11-26	-	Uncertain significance	Jan 19, 2024	2	Uncertain significance	PP2, PP3
NM_000256.3(MYBPC3)	c.787G>A	p.(Gly263Arg)	chr11 47369442 C T het	SA	1	2018-12-06	Missense	no	-	0.0002930 (0.0001985-0.0004326; South Asian)	0.0002035	0.11	0.244	-	-	-	BP4	-1	BP4	-1	BS1; BP4	BS1; BP4	yes	BS1; BP4	-5	Likely Benign	Combination rules	2024-11-02	70.8667	Uncertain significance	Feb 5, 2024	2	Uncertain significance	PP2
NM_000256.3(MYBPC3)	c.1102_1104del	p.(Lys368del)	chr11 47365161 GCTT G het	SA	1	2024-03-22	in-frame del	no	-	-	-	0.24 (Acceptor Loss)	-	-	-	-	PM2_supporting; PM4	3	PM2_supporting; PM4	3	PM2_Supporting; PM4	PM2_Supporting; PM4	yes	PM2_Supporting; PM4	3	VUS	Combination rules	2024-11-06	-	Uncertain significance	Sep 21, 2023	1	Uncertain significance	PM2, PM4
NM_000256.3(MYBPC3)	c.1112C>G	p.(Pro371Arg)	chr11 47365154 G C het	SA	1	2018-01-26	Missense	no	-	0.0000008478 (0.0000001497-0.0000048029; European non-Finnish)	-	0.02	0.738	-	-	-	PP3	1	PP3	1	PM2_Supporting; PP3	PM2_Supporting; PP3	yes	PM2_Supporting; PP3	2	VUS	Combination rules	2024-10-28	-	Uncertain significance	Jan 8, 2024	2	Uncertain significance	PM2, PP3, PP2
NM_000256.3(MYBPC3)	c.1321G>A	p.(Glu441Lys)	chr11 47364602 C T het	SA	2	2017-05-11	Missense	no	-	0.003135 (0.002008-0.004892; Middle Eastern)	0.002053	0.02	0.307	-	0.81	-	BP4	1	BP4	-1	BA1; BP4	BA1; BP4	yes	BA1; BP4	-9	Benign	Combination rules	2024-10-28	89.5667	Conflicting classifications of pathogenicity: Uncertain significance(13); Likely benign(1)	Jul 25, 2024	1	Uncertain significance	PP2
NM_000256.3(MYBPC3)	c.1471G>A	p.(Val491Met)	chr11 47364282 C T het	SA	1	2019-04-18	Missense	yes	-	0.0006575 (0.0002557-0.0016894; Middle Eastern)	0.0002238	0	0.607	-	0.17	-	NA	0	NA	0	PM1; BS1	PM1; BS1	yes	PM1; BS1	-2	Likely Benign	Point-based approach	2024-11-02	66.4667	Uncertain significance	Dec 28, 2023	2	Uncertain significance	PM2, PP2
NM_000256.3(MYBPC3)	c.1484G>A	p.(Arg495Gln)	chr11 47364269 C T het	M	1	2018	Missense	yes	-	0.00006666 (0.00002592-0.00017141; Admixed American)	2.255e-05	0.01	0.435	PMID: 25031304, 27688314, 36357371	18.12	-	PS4	2	PS3_moderate; PS4	4	PS3_Moderate; PS4_Moderate; PM1	PS3_Moderate; PS4_Moderate; PM1	yes	PS3_Moderate; PS4_Moderate; PM1	6	Likely Pathogenic	Combination rules	2025-01-08	84	Pathogenic/Likely pathogenic	Jan 30, 2024	2	Likely pathogenic	PM2, PP2, PP1, PS4
NM_000256.3(MYBPC3)	c.1591G>C	p.(Gly531Arg)	chr11 47364162 C G het	SA	1	2017-03-08	Missense	no	-	0.0000212 (0.00001436-0.00003130; European non-Finnish)	1.455e-05	0	0.854	PMID: 27108529	0.45	Co-segregation (3)	PS3_Supporting; PP3	2	PS3_Supporting; PP1; PP3	3	PS3_Supporting; PM2_Supporting; PP1_Supporting; PP3	PS3_Supporting; PM2_Supporting; PP3	no	PS3_Supporting; PM2_Supporting; PP1_Supporting; PP3	4	VUS	Combination rules	2024-11-27	-	Pathogenic/Likely pathogenic	Jul 29, 2024	2	Uncertain significance	PM2, PP3, PP2
NM_000256.3(MYBPC3)	c.1765C>T	p.(Arg589Cys)	chr11 47363567 G A het	M	1	2023	Missense	no	-	0.00002296 (0.00000630-0.00008373; South Asian)	3.81e-06	0.02	0.827	-	-	-	PP3	1	PP3	1	PP3	PM2_Supporting; PP3	no	PP3	1	VUS	Combination rules	2025-01-12	-	Uncertain significance	Dec 1, 2023	2	Uncertain significance	PM2, PP3, PP2
NM_000256.3(MYBPC3)	c.2030C>T	p.(Pro677Leu)	chr11 47361239 G A het	SA	1	2021-06-11	Missense	no	-	0.0000008481 (0.000000150-0.000004804; European non-Finnish)	-	0	0.89	-	0.61	-	PP3	1	PP3	1	PM2_Supporting; PP3	PM2_supporting; PP3	yes	PM2_Supporting; PP3	2	VUS	Combination rules	2024-11-25	-	Uncertain significance	Sep 1, 2021	1	Uncertain significance	PM2, PP2
NM_000256.3(MYBPC3)	c.2117G>A	p.(Gly706Asp)	chr11 47360906 C T het	SA	1	2020-03-27	Missense	no	-	0.0000008475 (0.0000001496-0.0000048012; European non-Finnish)	-	0.07	0.179	-	-	-	NA	0	NA	0	PM2_Supporting; BP4	PM2_Supporting; BP4	yes	PM2_Supporting; BP4	0	VUS	Combination rules	2024-11-06	-	Uncertain significance	Dec 6, 2023	2	Uncertain significance	PM2, PP2, BP4
NM_000256.3(MYBPC3)	c.2198G>T	p.(Arg733Leu)	chr11 47360181 C A het	SA	1	2017-12-22	Missense	no	-	0.00001187 (0.00000707-0.00001992; European non-Finnish)	6.89e-06	0	0.117	-	-	-	BP4	-1	BP4	-1	PM2_Supporting; BP4	PM2_Supporting; BP4	yes	PM2_Supporting; BP4	0	VUS	Combination rules	2024-10-31	-	Uncertain significance	Nov 20, 2023	2	Uncertain significance	PM2, PP2
NM_000256.3(MYBPC3)	c.2210C>T	p.(Thr737Met)	chr11 47360169 G A het	M	1	2023	Missense	no	-	0.0002034 (0.0001793-0.0002308; European non-Finnish*)	0.0001815	0	0.297	-	1.23	-	BP4	-1	BP4	-1	BP4	BP4	yes	BP4	-1	VUS	Combination rules	2025-01-11	-	Conflicting classifications of pathogenicity: Uncertain significance(10); Likely benign(1)	Apr 11, 2024	2	Uncertain significance	PM2, PP2
NM_000256.3(MYBPC3)	c.2311G>A	p.(Val771Met)	chr11 47359343 C T het	SA	2	2020-08-14	Missense	no	-	0.0008344 (0.0003565-0.0019520; Middle Eastern)	0.0003281	0	0.359	-	-	-	BP4	-1	BP4	-1	BS1; BP4	BS1; BP4	yes	BS1; BP4	-5	Likely Benign	Combination rules	2024-11-27	51.4333	Conflicting classifications of pathogenicity: Likely pathogenic(6); Uncertain significance(5)	Mar 1, 2024	1	Uncertain significance	PM2, PP2
NM_000256.3(MYBPC3)	c.2441_2443del	p.(Lys814del)	chr11 47359100 CTCT C het	SA/M	3	1905-07-10	in-frame del	no	-	0.00007688 (0.00003724-0.00015871; South Asian)	3.589e-05	0.03	-	PMID: 18929575	1.26	-	PM4; BS3_supporting; BP4	0	PM4; BS3_supporting; BP4	0	PM4; BS3_Supporting; BP4	PM4; BS3_Supporting; BP4	yes	PM4; BS3_Supporting; BP4	0	VUS	Combination rules	2024-11-26	-	Uncertain significance	Jun 23, 2024	2	Uncertain significance	PM2, PM4
NM_000256.3(MYBPC3)	c.2470G>A	p.(Asp824Asn)	chr11 47359074 C T het	SA	1	2024-01-29	Missense	no	-	0.00007685 (0.000037228-0.000158643; South Asian)	3.587e-05	0.09	0.348	-	-	-	BP4	-1	BP4	-1	BP4	BP4	yes	BP4	-1	VUS	Combination rules	2024-11-26	-	Uncertain significance	Mar 29, 2024	2	Uncertain significance	PM2, PP2
NM_000256.3(MYBPC3)	c.2716G>A	p.(Val906Met)	chr11 47357449 C T het	SA	1	2024-03-26	Missense	no	-	0.00003651 (0.00001242-0.00010734; South Asian)	9.7e-06	0.01	0.502	-	-	-	NA	0	NA	0	NA	PM2_Supporting	no	NA	0	VUS	Combination rules	2024-10-31	-	Uncertain significance	Jun 11, 2024	2	Uncertain significance	PM2, PP2
NM_000256.3(MYBPC3)	c.3284C>T	p.(Thr1095Met)	chr11 47354791 G A het	SA	1	2018-07-03	Missense	no	-	0.00006884 (0.00003155-0.00015020; South Asian)	2.969e-05	0	0.208	-	-	-	BP4	-1	BP4	-1	BP4	BP4	yes	BP4	-1	VUS	Combination rules	2024-11-02	-	Uncertain significance	Aug 15, 2023	2	Uncertain significance	PM2, PP2
NM_000256.3(MYBPC3)	c.3364A>T	p.(Thr1122Ser)	chr11 47354491 T A het	SA	1	2024-02-11	Missense	no	-	0.00003325 (0.00001131-0.00009777; South Asian)	8.83e-06	0	0.698	-	0.61	Co-occurence (MYBPC3 c.1483C>T (LP), in trans)	NA	0	NA	0	BP2_Supporting	PM2_Supporting	no	BP2_Supporting	-1	VUS	Combination rules	2024-11-06	-	Uncertain significance	Dec 13, 2023	2	Uncertain significance	PM2, PP2
NM_000256.3(MYBPC3)	c.3370T>C	p.(Cys1124Arg)	chr11 47354485 A G het	SA	1	2021-11-08	Missense	no	-	0.00004465 (0.000012246-0.000162811; East Asian)	7.4e-06	0	0.944	-	-	-	PP3	1	PP3	1	PP3	PP3	yes	PP3	1	VUS	Combination rules	2024-11-25	-	Uncertain significance	Aug 23, 2023	2	Uncertain significance	PM2, PP3, PP2
NM_000256.3(MYBPC3)	c.3413G>A	p.(Arg1138His)	chr11 47354442 C T het	SA	1	2019-05-24	Missense	no	-	0.01082 (0.01004-0.011655; European Finnish*)	0.0101474	0	0.911	-	-	-	PP3	1	PP3	1	PP3, BA1	PP3, BA1	yes	PP3, BA1*	-3	Likely Benign	Point-based approach	2024-11-05	-	Benign/Likely benign	Jan 18, 2024	2	Uncertain significance	PP2, PP3
NM_000256.3(MYBPC3)	c.3614G>C	p.(Arg1205Pro)	chr11 47354130 C G het	SA	1	2017-11-12	Missense	no	-	-	-	0	0.701	-	0.61	-	PM2_supporting; PP3	2	PM2_supporting; PP3	2	PM2_Supporting; PP3	PM2_Supporting; PP3	yes	PM2_Supporting; PP3	2	VUS	Combination rules	2024-10-30	-	Uncertain significance	Sep 15, 2022	2	Uncertain significance	PM2, PP2
NM_000256.3(MYBPC3)	c.3758G>A	p.(Cys1253Tyr)	chr11 47353679 C T het	SA	1	2023-04-17	Missense	yes	-	-	-	0.04	0.952	-	-	-	PP3; PM2_Supporting	2	PP3; PM2_Supporting	2	PP3; PM1; PM2_Supporting	PP3; PM1; PM2_Supporting	yes	PP3; PM1; PM2_Supporting	4	VUS	Combination rules	2024-11-26	-	Uncertain significance	Oct 27, 2022	1	Uncertain significance	PM2, PP3, PP2
NM_000256.3(MYBPC3)	c.3815-11_3815-9del	p.(?)	chr11 47353440 AGAG A het	SA	1	2020-11-13	Intronic	no	-	0.000001697 (0.000000465-0.000006188; European non-Finnish)	2.8e-07	0.44 (Acceptor Loss)	-	-	-	-	PP3	1	PP3	1	PM2_Supporting; PP3	PM2_Supporting; PP3	yes	PM2_Supporting; PP3	2	VUS	Combination rules	2024-11-25	-	Uncertain significance	Feb 24, 2023	2	-	-
NM_000257.4(MYH7)	c.138T>A	p.(Phe46Leu)	chr14 23902804 A T het	M	1	2021	Missense	no	-	0.0000008474 (0.0000001496-0.0000048006; European non-Finnish)	-	0	0.55	-	-	-	NA	0	NA	0	PM2_Supporting	PM2_Supporting	yes	PM2_Supporting	1	VUS	Combination rules	2024-12-30	-	-	-	-	Uncertain significance	PM2, PP2
NM_000257.4(MYH7)	c.277C>G	p.(Leu93Val)	chr14 23902361 G C het	M	1	2019	Missense	no	-	-	-	0	0.661	-	-	-	PM2_supporting	1	PM2_supporting	1	PM2_Supporting	PM2_Supporting	yes	PM2_Supporting	1	VUS	Combination rules	2024-12-30	-	-	-	-	Uncertain significance	PM2, PP2
NM_000257.4(MYH7)	c.328G>A	p.(Gly110Ser)	chr14 23902310 C T het	SA	1	2024-02-22	Missense	no	-	0.00004005 (0.00001362-0.00011777; African/African American)	1.064e-05	0	0.163	-	-	-	BP4	1	BP4	-1	BP4	BP4	yes	BP4	-1	VUS	Combination rules	2024-10-07	-	Uncertain significance	Jan 18, 2024	2	Uncertain significance	PM2, PP2
NM_000257.4(MYH7)	c.697G>T	p.(Ala233Ser)	chr14 23900829 C A het	SA	1	2019-12-16	Missense	yes	-	-	-	0	0.948	-	-	-	PM2_supporting; PP3	2	PM2_supporting; PP3	2	PM1; PM2_Supporting; PP3	PM1; PM2_Supporting; PP3	yes	PM1; PM2_Supporting; PP3	4	VUS	Combination rules	2024-10-07	-	Uncertain significance	Nov 10, 2023	2	Uncertain significance	PM2, PP3, PM1
NM_000257.4(MYH7)	c.1108G>A	p.(Glu370Lys)	chr14 23899014 C T het	SA	1	2021-03-24	Missense	yes	-	0.0000008474 (0.0000001496-0.0000048007; European non-Finnish)	-	0	0.852	-	-	-	PP3	1	PP3	1	PM1; PM2_Supporting; PP3	PM1; PM2_Supporting; PP3	yes	PM1; PM2_Supporting; PP3	4	VUS	Combination rules	2024-10-07	-	Uncertain significance	Dec 28, 2019	1	Uncertain significance	PM2, PM1
NM_000257.4(MYH7)	c.2548G>A	p.(Ala850Thr)	chr14 23894109 C T het	M	1	2021	Missense	yes	-	0.000003390 (0.000001318-0.000008717; European non-Finnish)	7.9e-07	0	0.809	-	-	-	PP3	1	PP3	1	PM1; PM2_Supporting; PP3	PM1; PM2_Supporting; PP3	yes	PM1; PM2_Supporting; PP3	4	VUS	Combination rules	2024-12-30	-	Uncertain significance	Mar 18, 2024	1	Uncertain significance	PM2, PP3, PM1
NM_000257.4(MYH7)	c.2572C>T	p.(Arg858Cys)	chr14 23894085 G A het	M	1	2019	Missense	yes	-	0.00001186 (0.00000707-0.00001992; European non-Finnish)	6.88e-06	0	0.631	-	3.1	PMID:25086479 (6)	PP1	1	PP1	1	PM1; PM2_Supporting; PP1_Moderate	PM1; PM2_Supporting; PP1_Moderate	yes	PM1; PM2_Supporting; PP1_Moderate	5	VUS	Combination rules	2024-12-30	-	Pathogenic/Likely pathogenic	Apr 2, 2024	2	Uncertain significance	PM2, PP3, PM1
NM_000257.4(MYH7)	c.3274G>A	p.(Ala1092Thr)	chr14 23890229 C T het	SA	1	2017-05-11	Missense	no	-	0.000002542 (0.000000865-0.000007475; European non-Finnish)	6.8e-07	0	0.242	-	-	-	BP4	1	BP4	-1	PM2_Supporting; BP4	PM2_Supporting; BP4	yes	PM2_Supporting; BP4	0	VUS	Combination rules	2024-10-06	-	Uncertain significance	Dec 4, 2023	2	Uncertain significance	PM2, PP2, BP4
NM_000257.4(MYH7)	c.3701A>C	p.(Asn1234Thr)	chr14 23889079 T G het	SA	1	2021-07-13	Missense	no	-	0.000002543 (0.000000865-0.000007477; European non-Finnish)	6.8e-07	0	0.52	-	-	-	NA	0	NA	0	PM2_Supporting	PM2_Supporting	yes	PM2_Supporting	1	VUS	Combination rules	2024-10-07	-	Uncertain significance	Dec 13, 2023	2	Uncertain significance	PM2, PP2
NM_000257.4(MYH7)	c.4040A>G	p.(Tyr1347Cys)	chr14 23887548 T C het	SA	1	2019-04-18	Missense	no	-	0.00001332 (0.00000235-0.00007547; African/African American)	-	0	0.626	-	-	-	NA	0	NA	0	NA	NA	yes	NA	0	VUS	Combination rules	2024-10-06	-	Uncertain significance	Jun 22, 2022	1	Uncertain significance	PM2, PP3
NM_000257.4(MYH7)	c.4159G>A	p.(Glu1387Lys)	chr14 23887429 C T het	SA	1	2021-05-24	Missense	no	-	0.00002197 (0.00000602-0.00008011; South Asian)	3.65e-06	0	0.865	-	-	-	PP3	1	PP3	1	PP3	PP3; PM2_supporting	no	PP3	1	VUS	Combination rules	2024-10-07	-	Uncertain significance	Jun 25, 2024	2	Uncertain significance	PM2, PP3
NM_000257.4(MYH7)	c.4259G>A	p.(Arg1420Gln)	chr14 23886806 C T het	SA	1	2018-04-12	Missense	no	NM_000257.4(MYH7):c.4258C>T (p.Arg1420Trp)	0.000005085 (0.000002330-0.000011094; European non-Finnish)	1.83e-06	0	0.856	-	1.8	-	PP3	1	PM5_supporting; PP3	2	PM2_Supporting; PM5_Supporting; PP3	PM2_Supporting; PM5_supporting; PP3	yes	PM2_Supporting; PM5_Supporting; PP3	3	VUS	Combination rules	2024-10-06	-	Pathogenic/Likely pathogenic	Jan 17, 2024	2	Uncertain significance	PM2, PP3
NM_000257.4(MYH7)	c.4985G>A	p.(Arg1662His)	chr14 23885010 C T het	SA	1	2019-04-18	Missense	no	-	0.00005490 (0.00002345-0.00012852; South Asian)	2.104e-05	0	0.54	-	0.17	-	NA	0	NA	0	NA	NA	yes	NA	0	VUS	Combination rules	2024-10-07	-	Conflicting classifications of pathogenicity: Uncertain significance(8); Likely benign(1)	Aug 8, 2023	1	Uncertain significance	-
NM_000257.4(MYH7)	c.5066G>T	p.(Arg1689Leu)	chr14 23884929 C A het	M	1	2018	Missense	no	-	0.0000008474 (0.000000150-0.000004801; European non-Finnish)	-	0	0.819	-	-	-	PP3	1	PP3	1	PM2_Supporting; PP3	PM2_Supporting; PP3	yes	PM2_Supporting; PP3	2	VUS	Combination rules	2024-12-30	-	-	-	-	Uncertain significance	PM2, PP3
NM_000257.4(MYH7)	c.5287G>A	p.(Ala1763Thr)	chr14 23884476 C T het	SA/M	2	2022-04-20	Missense	no	-	0.0004949 (0.0001683-0.0014541; Middle Eastern)	0.000134	0	0.847	-	0.77	-	PP3	1	PP3	1	PP3; BS1	PP3; BS1	yes	PP3; BS1	-3	Likely Benign	Point-based approach	2024-10-07	29.5667	Uncertain significance	Feb 1, 2024	2	Uncertain significance	-
NM_000257.4(MYH7)	c.5527A>G	p.(Ser1843Gly)	chr14 23884236 T C het	M	1	2023	Missense	no	-	0.000005085 (0.000002330-0.000011094; European non-Finnish)	1.83e-06	0.01	0.283	-	-	-	BP4	1	BP4	-1	PM2_Supporting; BP4	PM2_Supporting; BP4	yes	PM2_Supporting; BP4	0	VUS	Combination rules	2025-01-02	-	Uncertain significance	Sep 13, 2021	1	Uncertain significance	PM2
NM_000257.4(MYH7)	c.5562G>A	p.(Thr1854=)	chr14 23883309 C T het	SA	1	2017-03-24	Synonymous	no	-	0.0002220 (0.0001967-0.0002506; European non-Finnish)	0.0001994	0.65 (Acceptor Gain)	-	-	-	-	PP3	1	PP3	1	PP3; BS1	PP3; BS1	yes	PP3; BS1	-3	Likely Benign	Point-based approach	2024-10-05	90.3667	Benign/Likely benign	Jan 31, 2024	2	Uncertain significance	-
NM_000257.4(MYH7)	c.5724G>C	p.(Glu1908Asp)	chr14 23883034 C G het	SA	1	2022-04-19	Missense	no	-	-	-	0	0.693	-	-	-	PM2_supporting	1	PM2_supporting	1	PM2_Supporting	PM2_Supporting	yes	PM2_Supporting	1	VUS	Combination rules	2024-10-07	-	-	-	-	Uncertain significance	PM2, PP2
NM_000432.4(MYL2)	c.430C>G	p.(Pro144Ala)	chr12 111348952 G C het	SA	2	2023-05-29	Missense	no	-	0.00002288 (0.00001573-0.00003329; European non-Finnish)	1.567e-05	0.02	0.568	-	-	-	NA	0	NA	0	PM2_Supporting	PM2_Supporting	yes	PM2_Supporting	1	VUS	Combination rules	2024-07-28	-	Uncertain significance	Jan 8, 2024	2	Uncertain significance	PP2
NM_000432.4(MYL2)	c.470A>G	p.(His157Arg)	chr12 111348912 T C het	SA	1	2023-11-28	Missense	no	-	-	-	0	0.474	-	-	-	PM2_supporting	1	PM2_supporting	1	PM2_Supporting	PM2_Supporting	yes	PM2_Supporting	1	VUS	Combination rules	2024-07-29	-	Uncertain significance	Mar 18, 2023	2	Uncertain significance	PM2, PP2
NM_000258.3(MYL3)	c.170C>A	p.(Ala57Asp)	chr3 46902303 G T het	SA	1	2020-08-13	Missense	no	-	0.001485 (0.000781-0.002819; Middle Eastern)	0.000774	0.02	0.887	-	0.89	-	PP3	1	PP3	1	PP3; BS1	PP3; BS1	yes	PP3; BS1	-3	Likely Benign	Point-based approach	2024-09-30	49.5667	Conflicting classifications of pathogenicity: Likely pathogenic(2); Uncertain significance(14); Likely benign(1)	Jan 29, 2024	1	Uncertain significance	PM5, PP3, PP2
NM_000258.3(MYL3)	c.187C>T	p.(Arg63Cys)	chr3 46902286 G A het	SA	3	2018-01-10	Missense	no	-	0.00003294 (0.00001120-0.00009684; South Asian)	8.75e-06	0	0.892	-	0.91	-	PP3	1	PP3	1	PP3	PP3; PM2_Supporting	no	PP3	1	VUS	Combination rules	2024-09-27	-	Uncertain significance	Dec 13, 2023	2	Uncertain significance	PM2, PP3, PP2
NM_000258.3(MYL3)	c.466G>A	p.(Val156Met)	chr3 46900980 C T het	M	1	2024-03-13	Missense	no	-	0.00002542 (0.00001781-0.00003629; European non-Finnish)	1.803e-05	0.01	0.926	-	2.04	-	PP3	1	PP3	1	PM2_Supporting; PP3	PM2_Supporting; PP3	yes	PM2_Supporting; PP3	2	VUS	Combination rules	2024-12-30	-	Conflicting classifications of pathogenicity: Pathogenic(1); Likely pathogenic(4); Uncertain significance(7)	Nov 6, 2024	2	Uncertain significance	PM2, PP3, PP2
NM_000258.3(MYL3)	c.466G>T	p.(Val156Leu)	chr3 46900980 C A het	SA	1	2024-01-27	Missense	no	-	0.00001780 (0.00001164-0.00002721; European non-Finnish)	1.144e-05	0.03	0.936	-	0.91	-	PP3	1	PP3	1	PM2_Supporting; PP3	PM2_Supporting; PP3	yes	PM2_Supporting; PP3	2	VUS	Combination rules	2024-09-30	-	Conflicting classifications of pathogenicity: Pathogenic(1); Likely pathogenic(2); Uncertain significance(6)	Nov 17, 2023	1	Uncertain significance	PM2, PP2
NM_000363.5(TNNI3)	c.428C>A	p.(Thr143Asn)	chr19 55665519 G T het	SA	1	2017-06-22	Missense	yes	-	0.0003293 (0.00009030-0.00119987; Middle Eastern)	5.807e-05	0	0.446	-	2.03	-	NA	0	NA	0	PM1	PM1	yes	PM1	2	VUS	Combination rules	2024-07-30	-	Conflicting classifications of pathogenicity: Likely pathogenic(1); Uncertain significance(6)	Dec 22, 2023	1	Uncertain significance	PM2, PP2
NM_000363.5(TNNI3)	c.566G>A	p.(Gly189Glu)	chr19 55663269 C T het	SA	1	2020-03-30	Missense	yes	-	0.000002542 (0.00000086-0.00000748; European non-Finnish)	6.8e-07	0	0.867	-	-	-	PP3	1	PP3	1	PM2_Supporting; PM1; PP3	PM2_Supporting; PM1; PP3	yes	PM2_Supporting; PM1; PP3	4	VUS	Combination rules	2024-07-31	-	Uncertain significance	Dec 20, 2013	0	Uncertain significance	PM2, PP2
NM_000363.5(TNNI3)	c.581A>G	p.(Asn194Ser)	chr19 55663254 T C het	M	1	2017	Missense	yes	-	-	-	0	0.904	-	-	-	PM2_supporting; PP3	2	PM2_supporting; PP3	2	PM2_Supporting; PM1; PP3	PM2_Supporting; PM1; PP3	yes	PM2_Supporting; PM1; PP3	4	VUS	Combination rules	2024-12-27	-	Conflicting classifications of pathogenicity: Likely pathogenic(1); Uncertain significance(1)	Jan 03, 2023	1	Uncertain significance	PM2, PP2
NM_000363.5(TNNI3)	c.592C>G	p.(Leu198Val)	chr19 55663243 G C het	SA/M	5	2018-07-03	Missense	yes	-	0.000001695 (0.00000046-0.00000618; European non-Finnish)	2.8e-07	0.01	0.386	-	0.63	Co-segregation (1); PMID:22112859 (2)	BP4	1	BP4; PP1	0	PM1; PM2_Supporting; BP4; PP1_Supporting	PM1; PM2_Supporting; BP4	no	PM1; PM2_Supporting; BP4; PP1_Supporting	3	VUS	Combination rules	2024-07-31	-	Likely pathogenic	Jun 13, 2024	2	Uncertain significance	PM2, PP2
NM_001276345.2(TNNT2)	c.52+12C>T	p.(?)	chr1 201341261 G A het	SA	1	2017-06-16	Intronic	no	-	0.00003729 (0.00002778-0.00005005; European non-Finnish)	2.826e-05	0.11	-	-	-	-	BP4; BP7	-2	BP4; BP7	-2	PM2_Supporting; BP4; BP7	PM2_Supporting; BP4; BP7	yes	PM2_Supporting; BP4; BP7	-1	VUS	Combination rules	2024-09-16	-	Likely benign	Dec 22, 2023	1	-	-
NM_001276345.2(TNNT2)	c.113C>T	p.(Ala38Val)	chr1 201337340 G A het	SA	1	2019-04-18	Missense	no	-	0.0006831 (0.0006375-0.0007318; European non-Finnish)	0.0006438	0.03	0.61	-	-	-	NA	0	NA	0	BS1	BS1	yes	BS1	-4	Likely Benign	Point-based approach	2024-09-16	64.9333	Conflicting classifications of pathogenicity: Uncertain significance(4); Benign(1); Likely benign(7)	Jan 31, 2024	1	Uncertain significance	PP2
NM_001276345.2(TNNT2)	c.341C>T	p.(Ala114Val)	chr1 201334389 G A het	M	1	2023	Missense	yes	-	0.00003305 (0.00002418-0.00004518; European non-Finnish)	2.474e-05	0.23 (Donor Gain)	0.749	-	1.8	-	PP3	1	PP3	1	PM1; PP3	PM2_Supporting; PM1; PP3	no	PM1; PP3	3	VUS	Combination rules	2024-12-29	-	Conflicting classifications of pathogenicity: Pathogenic(1); Likely pathogenic(1); Uncertain significance(8)	Jan 28, 2024	1	Uncertain significance	PM2, PP2
NM_001276345.2(TNNT2)	c.815A>T	p.(Asn272Ile)	chr1 201328787 T A het	SA	1	2017-12-12	Missense	no	-	-	-	0.03	0.59	-	-	-	NA	0	NA	0	PM2_Supporting	PM2_Supporting	yes	PM2_Supporting	1	VUS	Combination rules	2024-09-19	-	-	-	-	Uncertain significance	PM2, PP2
NM_001276345.2(TNNT2)	c.862C>T	p.(Arg288Cys)	chr1 201328373 G A het	SA	4	2018-11-20	Missense	no	-	0.0006428 (0.0005986-0.0006902; European non-Finnish)	0.0006045	0.02	0.631	PMID: 39633578	1.75	Co-segregation (3)	NA	0	PS3_Supporting; PP1	2	PS3_Supporting; PP1_Supporting; BS1	PS3_Supporting; BS1	no	PS3_Supporting; PP1_Supporting; BS1	-2	Likely Benign	Point-based approach	2024-09-19	69.9667	Conflicting classifications of pathogenicity: Pathogenic(1); Likely pathogenic(3); Uncertain significance(18)	May 6, 2024	1	Uncertain significance	PP2
NM_001018005.2(TPM1)	c.24G>A	p.(Met8IIe)	chr15 63335052 G A het	M	1	2017-01-07	Missense	no	-	-	-	0	0.681	-	-	-	PM2_supporting	1	PM2_supporting; PP2	2	PM2_Supporting; PP2	PM2_Supporting; PP2	yes	PM2_Supporting; PP2	2	VUS	Combination rules	2024-12-24	-	-	-	-	Uncertain significance	PM2, PP2
NM_001018005.2(TPM1)	c.82G>C	p.(Asp28His)	chr15 63335110 G C het	SA	1	2017-01-07	Missense	no	-	0.00004473 (0.00001227-0.0001631; East Asian)	7.41e-06	0	0.592	-	4.26	-	NA	0	PP2	1	PP2	PP2	yes	PP2	1	VUS	Combination rules	2024-07-24	-	Uncertain significance	Jan 29, 2024	2	Uncertain significance	PM2, PP3, PP2
NM_001018005.2(TPM1)	c.513C>G	p.(Ile171Met)	chr15 63353088 C G het	M	1	2023	Missense	no	-	0.0000008474 (0.0000001496-0.0000048007; European non-Finnish)	-	0	0.72	-	-	-	PP2; PP3	2	PP2; PP3	2	PM2_Supporting; PP2; PP3	PM2_Supporting; PP2; PP3	yes	PM2_Supporting; PP2; PP3	3	VUS	Combination rules	2024-12-24	-	Uncertain significance	May 22, 2022	1	Uncertain significance	PM2, PP2
NM_001018005.2(TPM1)	c.652G>A	p.(Glu218Lys)	chr15 63354426 G A het	SA	1	2023-10-10	Missense	no	-	-	-	0.01	0.909	-	-	-	PM2_supporting; PP2; PP3	3	PM2_supporting; PP2; PP3	3	PM2_Supporting; PP2; PP3	PM2_Supporting; PP2; PP3	yes	PM2_Supporting; PP2; PP3	3	VUS	Combination rules	2024-07-25	-	-	-	-	Uncertain significance	PM2, PP3, PP2
Legend: (i) Referral lab: SA=Sant’Andrea Hospital, M=Centro Cardiologico Monzino; (ii) Review status (ClinVar, number of gold stars): 0=no assertion criteria provided, 1=criteria provided, single submitter or criteria provided, conflicting classifications, 2=criteria provided, multiple submitters, no conflicts; NA=not applicable; *This needed consideration related to a specific subpopulation.
